# Supplementary material for: Experimental hierarchy of two-qubit quantum correlations without state tomography
Source: Sci Rep. 2023 May 26;13:8564. doi: 10.1038/s41598-023-35015-9 (PMC10220071; doi:10.1038/s41598-023-35015-9)
Supplement: Supplementary file 1 — Supplementary Information. [file 41598_2023_35015_MOESM1_ESM.zip]

Archive with 1,851 entries (1,851 files):
- dip150729a001.dat
- dip150729a002.dat
- dip150729a003.dat
- dip150729a004.dat
- dip150729a005.dat
- dip150729a006.dat
- dip150729a007.dat
- dip150729a008.dat
- dip150729a009.dat
- dip150729a010.dat
- dip150729a011.dat
- dip150729a012.dat
- dip150729a013.dat
- dip150729a014.dat
- dip150729a015.dat
- dip150729a016.dat
- dip150729a017.dat
- dip150729a018.dat
- dip150729a019.dat
- dip150729a020.dat
- dip150729a021.dat
- dip150729a022.dat
- dip150729a023.dat
- dip150729a024.dat
- dip150729a025.dat
- dip150729a026.dat
- dip150729a027.dat
- dip150729a028.dat
- dip150729a029.dat
- dip150729a030.dat
- dip150729a031.dat
- dip150729a032.dat
- dip150729a033.dat
- dip150729a034.dat
- dip150729a035.dat
- dip150729a036.dat
- dip150729a037.dat
- dip150729a038.dat
- dip150729a039.dat
- dip150729a040.dat
- dip150729a041.dat
- dip150729a042.dat
- dip150729a043.dat
- dip150729a044.dat
- dip150729a045.dat
- dip150729a046.dat
- dip150729a047.dat
- dip150729a048.dat
- dip150729a049.dat
- dip150729a050.dat
- dip150729a051.dat
- dip150729a052.dat
- dip150729a053.dat
- dip150729a054.dat
- dip150729a055.dat
- dip150729a056.dat
- dip150729a057.dat
- dip150729a058.dat
- dip150729a059.dat
- dip150729a060.dat
- dip150729a061.dat
- dip150729a062.dat
- dip150729a063.dat
- dip150729a064.dat
- dip150729a065.dat
- dip150729a066.dat
- dip150729a067.dat
- dip150729a068.dat
- dip150729a069.dat
- dip150729a070.dat
- dip150729a071.dat
- dip150729a072.dat
- dip150729a073.dat
- dip150729a074.dat
- dip150729a075.dat
- dip150729a076.dat
- dip150804c001.dat
- dip150804c002.dat
- dip150804c003.dat
- dip150804c004.dat
- dip150804c005.dat
- dip150804c006.dat
- dip150804c007.dat
- dip150804c008.dat
- dip150804c009.dat
- dip150804c010.dat
- dip150804c011.dat
- dip150804c012.dat
- dip150804c013.dat
- dip150804c014.dat
- dip150804c015.dat
- dip150804c016.dat
- dip150804c017.dat
- dip150804c018.dat
- dip150804c019.dat
- dip150804c020.dat
- dip150804c021.dat
- dip150804c022.dat
- dip150804c023.dat
- dip150804c024.dat
- dip150804c025.dat
- dip150804c026.dat
- dip150804c027.dat
- dip150804c028.dat
- dip150804c029.dat
- dip150804c030.dat
- dip150804c031.dat
- dip150804c032.dat
- dip150804c033.dat
- dip150804c034.dat
- dip150804c035.dat
- dip150804c036.dat
- dip150804c037.dat
- dip150804c038.dat
- dip150804c039.dat
- dip150804c040.dat
- dip150804c041.dat
- dip150804c042.dat
- dip150804c043.dat
- dip150804c044.dat
- dip150804c045.dat
- dip150804c046.dat
- dip150804c047.dat
- dip150804c048.dat
- dip150804c049.dat
- dip150804c050.dat
- dip150804c051.dat
- dip150804c052.dat
- dip150804c053.dat
- dip150804c054.dat
- dip150804c055.dat
- dip150804c056.dat
- dip150804c057.dat
- dip150804c058.dat
- dip150804c059.dat
- dip150804c060.dat
- dip150804c061.dat
- dip150804c062.dat
- dip150804c063.dat
- dip150804c064.dat
- dip150805a001.dat
- dip150805a002.dat
- dip150805a003.dat
- dip150805a004.dat
- dip150805a005.dat
- dip150805a006.dat
- dip150805a007.dat
- dip150805a008.dat
- dip150805a009.dat
- dip150805a010.dat
- dip150805a011.dat
- dip150805a012.dat
- dip150805a013.dat
- dip150805a014.dat
- dip150805a015.dat
- dip150805a016.dat
- dip150805a017.dat
- dip150805a018.dat
- dip150805a019.dat
- dip150805a020.dat
- dip150805a021.dat
- dip150805a022.dat
- dip150805a023.dat
- dip150805a024.dat
- dip150805a025.dat
- dip150805a026.dat
- dip150805a027.dat
- dip150805a028.dat
- dip150805a029.dat
- dip150805a030.dat
- dip150805a031.dat
- dip150805a032.dat
- dip150805a033.dat
- dip150805a034.dat
- dip150805a035.dat
- dip150805a036.dat
- dip150805a037.dat
- dip150805a038.dat
- dip150805a039.dat
- dip150805a040.dat
- dip150805a041.dat
- dip150805a042.dat
- dip150805a043.dat
- dip150805a044.dat
- dip150805a045.dat
- dip150805a046.dat
- dip150805a047.dat
- dip150805a048.dat
- dip150805a049.dat
- dip150805a050.dat
- dip150805a051.dat
- dip150805a052.dat
- dip150805a053.dat
- dip150805a054.dat
- dip150805a055.dat
- dip150805a056.dat
- dip150805a057.dat
- dip150805a058.dat
- dip150805a059.dat
- dip150805a060.dat
- dip150805a061.dat
- dip150805a062.dat
- dip150805a063.dat
- dip150805a064.dat
- dip150805a065.dat
- dip150805a066.dat
- dip150805a067.dat
- dip150805a068.dat
- dip150805a069.dat
- dip150806a001.dat
- dip150806a002.dat
- dip150806a003.dat
- dip150806a004.dat
- dip150806a005.dat
- dip150806a006.dat
- dip150806a007.dat
- dip150806a008.dat
- dip150806a009.dat
- dip150806a010.dat
- dip150806a011.dat
- dip150806a012.dat
- dip150806a013.dat
- dip150806a014.dat
- dip150806a015.dat
- dip150806a016.dat
- dip150806a017.dat
- dip150806a018.dat
- dip150806a019.dat
- dip150806a020.dat
- dip150806a021.dat
- dip150806a022.dat
- dip150806a023.dat
- dip150806a024.dat
- dip150806a025.dat
- dip150806a026.dat
- dip150806a027.dat
- dip150806a028.dat
- dip150806a029.dat
- dip150806a030.dat
- dip150806a031.dat
- dip150806a032.dat
- dip150806a033.dat
- dip150806a034.dat
- dip150806a035.dat
- dip150806a036.dat
- dip150806a037.dat
- dip150806a038.dat
- dip150806b001.dat
- dip150806b002.dat
- dip150806b003.dat
- dip150806b004.dat
- dip150806b005.dat
- dip150806b006.dat
- dip150806b007.dat
- dip150806b008.dat
- dip150806b009.dat
- dip150806b010.dat
- dip150806b011.dat
- dip150806b012.dat
- dip150806b013.dat
- dip150806b014.dat
- dip150806b015.dat
- dip150806b016.dat
- dip150806b017.dat
- dip150806b018.dat
- dip150806b019.dat
- dip150806b020.dat
- dip150806b021.dat
- dip150806b022.dat
- dip150806b023.dat
- dip150806b024.dat
- dip150806b025.dat
- dip150806b026.dat
- dip150806b027.dat
- dip150806b028.dat
- dip150806b029.dat
- dip150806b030.dat
- dip150806b031.dat
- dip150806b032.dat
- dip150806b033.dat
- dip150806b034.dat
- dip150806b035.dat
- dip150806b036.dat
- dip150806b037.dat
- dip150806b038.dat
- dip150806b039.dat
- dip150806b040.dat
- dip150806b041.dat
- dip150806b042.dat
- dip150806b043.dat
- dip150806b044.dat
- dip150806b045.dat
- dip150806b046.dat
- dip150806b047.dat
- dip150806b048.dat
- dip150806b049.dat
- dip150806b050.dat
- dip150806b051.dat
- dip150806b052.dat
- dip150806b053.dat
[truncated: 1,551 more entries]
