# Supplementary material for: Experimental hierarchy of two-qubit quantum correlations without state tomography
Source: Sci Rep. 2023 May 26;13:8564. doi: 10.1038/s41598-023-35015-9 (PMC10220071; doi:10.1038/s41598-023-35015-9)
Supplement: Supplementary file 1 — Supplementary Information. [file 41598_2023_35015_MOESM1_ESM.zip › dip150729a054.dat]

#counterPorts	=/dev/ttyS5,/dev/ttyS7
#npDrift	=0
#npMotor	=3
#outputFile	=/home/labuser/4PS/stroj/dip150729a054.dat
#npBegin	=3.796
#npRun	=False
#timeStamp	=2015/07/30 02:57:06
#npEnd	=4.1
#comments	=
#npDist	=0.25
#npPort	=/dev/ttyS4
#npSpeed	=10
#counterIterTime	=600.0
#DIP MEASUREMENT
3.796000	10372 12967 0 204574
4.045980	11328 13037 3 203954
